# Supplementary material for: Lesion Material From Treponema-Associated Hoof Disease of Wild Elk Induces Disease Pathology in the Sheep Digital Dermatitis Model
Source: Front Vet Sci. 2022 Jan 12;8:782149. doi: 10.3389/fvets.2021.782149 (PMC8790030; doi:10.3389/fvets.2021.782149)
Supplement: Supplementary file 1 [file Data_Sheet_1.xlsx]

## Sheet: 16S nomenclature
sample_id	animal	inoculum	week	group	Infection type	Status	sample type
s400_0999X_1_0	0999X	1	0	i1c0	na	na	inoculum-WA I
s401_0999X_1_0	0999X	1	0	i1c0	na	na	inoculum-WA I
s402_0999X_2_0	0999X	1	0	i1c0	na	na	inoculum-WA II
s403_0999X_2_0	0999X	1	0	i1c0	na	na	inoculum-WA II
s422_0054L_1_0	0054L	1	0	i1w0	WA I	Infected	swabs- wk 0
s423_0054R_1_0	0054R	1	0	i1w0	WA I	Infected	swabs- wk 0
s424_0216L_2_0	0216L	1	0	i1w0	WA II	Infected	swabs- wk 0
s425_0216R_2_0	0216R	1	0	i1w0	WA II	Infected	swabs- wk 0
s426_0221L_1_0	0221L	1	0	i1w0	WA I	Infected	swabs- wk 0
s427_0221R_1_0	0221R	1	0	i1w0	WA I	Infected	swabs- wk 0
s428_0224L_2_0	0224L	1	0	i1w0	WA II	Infected	swabs- wk 0
s429_0224R_2_0	0224R	1	0	i1w0	WA II	Infected	swabs- wk 0
s430_0225L_2_0	0225L	1	0	i1w0	WA II	Infected	swabs- wk 0
s431_0225R_2_0	0225R	1	0	i1w0	WA II	Infected	swabs- wk 0
s432_0256L_3_0	0256L	2	0	i2w0	Mock	Mock	swabs- wk 0
s433_0256R_3_0	0256R	2	0	i2w0	Mock	Mock	swabs- wk 0
s434_0257L_2_0	0257L	1	0	i1w0	WA II	Infected	swabs- wk 0
s435_0257R_2_0	0257R	1	0	i1w0	WA II	Infected	swabs- wk 0
s438_0259L_3_0	0259L	2	0	i2w0	Mock	Mock	swabs- wk 0
s439_0259R_3_0	0259R	2	0	i2w0	Mock	Mock	swabs- wk 0
s444_0270L_2_0	0270L	1	0	i1w0	WA II	Infected	swabs- wk 0
s445_0283L_3_0	0283L	2	0	i2w0	Mock	Mock	swabs- wk 0
s446_0283R_3_0	0283R	2	0	i2w0	Mock	Mock	swabs- wk 0
s447_0285L_1_0	0285L	1	0	i1w0	WA I	Infected	swabs- wk 0
s448_0285R_1_0	0285R	1	0	i1w0	WA I	Infected	swabs- wk 0
s451_0288L_1_0	0288L	1	0	i1w0	WA I	Infected	swabs- wk 0
s452_0288R_1_0	0288R	1	0	i1w0	WA I	Infected	swabs- wk 0
s455_0293L_3_0	0293L	2	0	i2w0	Mock	Mock	swabs- wk 0
s456_0293R_3_0	0293R	2	0	i2w0	Mock	Mock	swabs- wk 0
s457_0294L_1_0	0294L	1	0	i1w0	WA I	Infected	swabs- wk 0
s458_0294R_1_0	0294R	1	0	i1w0	WA I	Infected	swabs- wk 0
s459_0300L_3_0	0300L	2	0	i2w0	Mock	Mock	swabs- wk 0
s460_0300R_3_0	0300R	2	0	i2w0	Mock	Mock	swabs- wk 0
s461_0054L_1_2	0054L	1	2	i1w2	WA I	Infected	swabs- wk 2
s462_0054R_1_2	0054R	1	2	i1w2	WA I	Infected	swabs- wk 2
s463_0216L_2_2	0216L	1	2	i1w2	WA II	Infected	swabs- wk 2
s464_0216R_2_2	0216R	1	2	i1w2	WA II	Infected	swabs- wk 2
s465_0221L_1_2	0221L	1	2	i1w2	WA I	Infected	swabs- wk 2
s466_0221R_1_2	0221R	1	2	i1w2	WA I	Infected	swabs- wk 2
s467_0224L_2_2	0224L	1	2	i1w2	WA II	Infected	swabs- wk 2
s468_0224R_2_2	0224R	1	2	i1w2	WA II	Infected	swabs- wk 2
s469_0225L_2_2	0225L	1	2	i1w2	WA II	Infected	swabs- wk 2
s470_0225R_2_2	0225R	1	2	i1w2	WA II	Infected	swabs- wk 2
s471_0256L_3_2	0256L	2	2	i2w2	Mock	Mock	swabs- wk 2
s472_0256R_3_2	0256R	2	2	i2w2	Mock	Mock	swabs- wk 2
s473_0257L_2_2	0257L	1	2	i1w2	WA II	Infected	swabs- wk 2
s474_0257R_2_2	0257R	1	2	i1w2	WA II	Infected	swabs- wk 2
s477_0259L_3_2	0259L	2	2	i2w2	Mock	Mock	swabs- wk 2
s478_0259R_3_2	0259R	2	2	i2w2	Mock	Mock	swabs- wk 2
s483_0270L_2_2	0270L	1	2	i1w2	WA II	Infected	swabs- wk 2
s484_0270R_2_2	0270R	1	2	i1w2	WA II	Infected	swabs- wk 2
s485_0283L_3_2	0283L	2	2	i2w2	Mock	Mock	swabs- wk 2
s486_0283R_3_2	0283R	2	2	i2w2	Mock	Mock	swabs- wk 2
s487_0285L_1_2	0285L	1	2	i1w2	WA I	Infected	swabs- wk 2
s488_0285R_1_2	0285R	1	2	i1w2	WA I	Infected	swabs- wk 2
s491_0288L_1_2	0288L	1	2	i1w2	WA I	Infected	swabs- wk 2
s492_0288R_1_2	0288R	1	2	i1w2	WA I	Infected	swabs- wk 2
s495_0293L_3_2	0293L	2	2	i2w2	Mock	Mock	swabs- wk 2
s496_0293R_3_2	0293R	2	2	i2w2	Mock	Mock	swabs- wk 2
s497_0294L_1_2	0294L	1	2	i1w2	WA I	Infected	swabs- wk 2
s498_0294R_1_2	0294R	1	2	i1w2	WA I	Infected	swabs- wk 2
s499_0300L_3_2	0300L	2	2	i2w2	Mock	Mock	swabs- wk 2
s500_0300R_3_2	0300R	2	2	i2w2	Mock	Mock	swabs- wk 2
s501_0054L_1_4	0054L	1	4	i1w4	WA I	Infected	swabs- wk 4
s502_0054R_1_4	0054R	1	4	i1w4	WA I	Infected	swabs- wk 4
s503_0216L_2_4	0216L	1	4	i1w4	WA II	Infected	swabs- wk 4
s504_0216R_2_4	0216R	1	4	i1w4	WA II	Infected	swabs- wk 4
s505_0221L_1_4	0221L	1	4	i1w4	WA I	Infected	swabs- wk 4
s506_0221R_1_4	0221R	1	4	i1w4	WA I	Infected	swabs- wk 4
s507_0224L_2_4	0224L	1	4	i1w4	WA II	Infected	swabs- wk 4
s508_0224R_2_4	0224R	1	4	i1w4	WA II	Infected	swabs- wk 4
s509_0225L_2_4	0225L	1	4	i1w4	WA II	Infected	swabs- wk 4
s510_0225R_2_4	0225R	1	4	i1w4	WA II	Infected	swabs- wk 4
s511_0256L_3_4	0256L	2	4	i2w4	Mock	Mock	swabs- wk 4
s512_0256R_3_4	0256R	2	4	i2w4	Mock	Mock	swabs- wk 4
s513_0257L_2_4	0257L	1	4	i1w4	WA II	Infected	swabs- wk 4
s514_0257R_2_4	0257R	1	4	i1w4	WA II	Infected	swabs- wk 4
s516_0259L_3_4	0259L	2	4	i2w4	Mock	Mock	swabs- wk 4
s517_0259R_3_4	0259R	2	4	i2w4	Mock	Mock	swabs- wk 4
s522_0270L_2_4	0270L	1	4	i1w4	WA II	Infected	swabs- wk 4
s523_0270R_2_4	0270R	1	4	i1w4	WA II	Infected	swabs- wk 4
s524_0283L_3_4	0283L	2	4	i2w4	Mock	Mock	swabs- wk 4
s525_0283R_3_4	0283R	2	4	i2w4	Mock	Mock	swabs- wk 4
s526_0285L_1_4	0285L	1	4	i1w4	WA I	Infected	swabs- wk 4
s527_0285R_1_4	0285R	1	4	i1w4	WA I	Infected	swabs- wk 4
s528_0288L_1_4	0288L	1	4	i1w4	WA I	Infected	swabs- wk 4
s529_0288R_1_4	0288R	1	4	i1w4	WA I	Infected	swabs- wk 4
s532_0293L_3_4	0293L	2	4	i2w4	Mock	Mock	swabs- wk 4
s533_0293R_3_4	0293R	2	4	i2w4	Mock	Mock	swabs- wk 4
s534_0300L_3_4	0300L	2	4	i2w4	Mock	Mock	swabs- wk 4
s535_0300R_3_4	0300R	2	4	i2w4	Mock	Mock	swabs- wk 4
s536_0054L_1_7	0054L	1	7	i1w7	WA I	Infected	swabs- wk 7
s537_0054R_1_7	0054R	1	7	i1w7	WA I	Infected	swabs- wk 7
s538_0216L_2_7	0216L	1	7	i1w7	WA II	Infected	swabs- wk 7
s539_0216R_2_7	0216R	1	7	i1w7	WA II	Infected	swabs- wk 7
s540_0221L_1_7	0221L	1	7	i1w7	WA I	Infected	swabs- wk 7
s541_0221R_1_7	0221R	1	7	i1w7	WA I	Infected	swabs- wk 7
s542_0224L_2_7	0224L	1	7	i1w7	WA II	Infected	swabs- wk 7
s543_0224R_2_7	0224R	1	7	i1w7	WA II	Infected	swabs- wk 7
s544_0225L_2_7	0225L	1	7	i1w7	WA II	Infected	swabs- wk 7
s545_0225R_2_7	0225R	1	7	i1w7	WA II	Infected	swabs- wk 7
s546_0256L_3_7	0256L	2	7	i2w7	Mock	Mock	swabs- wk 7
s547_0256R_3_7	0256R	2	7	i2w7	Mock	Mock	swabs- wk 7
s548_0257L_2_7	0257L	1	7	i1w7	WA II	Infected	swabs- wk 7
s549_0257R_2_7	0257R	1	7	i1w7	WA II	Infected	swabs- wk 7
s552_0259L_3_7	0259L	2	7	i2w7	Mock	Mock	swabs- wk 7
s553_0259R_3_7	0259R	2	7	i2w7	Mock	Mock	swabs- wk 7
s558_0270L_2_7	0270L	1	7	i1w7	WA II	Infected	swabs- wk 7
s559_0270R_2_7	0270R	1	7	i1w7	WA II	Infected	swabs- wk 7
s560_0283L_3_7	0283L	2	7	i2w7	Mock	Mock	swabs- wk 7
s561_0283R_3_7	0283R	2	7	i2w7	Mock	Mock	swabs- wk 7
s562_0285L_1_7	0285L	1	7	i1w7	WA I	Infected	swabs- wk 7
s563_0285R_1_7	0285R	1	7	i1w7	WA I	Infected	swabs- wk 7
s564_0288L_1_7	0288L	1	7	i1w7	WA I	Infected	swabs- wk 7
s565_0288R_1_7	0288R	1	7	i1w7	WA I	Infected	swabs- wk 7
s568_0293L_3_7	0293L	2	7	i2w7	Mock	Mock	swabs- wk 7
s569_0293R_3_7	0293R	2	7	i2w7	Mock	Mock	swabs- wk 7
s570_0300L_3_7	0300L	2	7	i2w7	Mock	Mock	swabs- wk 7
s571_0300R_3_7	0300R	2	7	i2w7	Mock	Mock	swabs- wk 7

## Sheet: Histopathology results
animal	inoculum	Animal ID #	Foot	Treatment	Ulceration / Erosion	Hyperkeratosis	Proliferative acanthosis	Inflammation type, location, severity	Granulation tissue	Silver stain result	Spirochetes (Y/N)	Other
0256L	2	256	L	Mock	Mild erosions	Moderate	Moderate	Suppurative superficial mild, lymphoplasmacytic dermal moderate	Mild	Severe superficial coccobacilli and rods plump extending into erosions and disrupted hair follicles, NO spirochetes	N	Moderate dermal edema, alopecia and hyperkeratosis of follicular infundibula
0256R	2	256	R	Mock	Moderate erosions	Mild	Moderate	Suppurative superficial pustules, lymphoplasmacytic suppurative dermal + follicular moderate	Mild	Severe superficial coccobacilli and rods plump extending into erosions and disrupted hair follicles, NO spirochetes	N	Moderate dermal edema, alopecia and hyperkeratosis of follicular infundibula
0259L	2	259	L	Mock	Mild erosions	Mild	Moderate	Lymphoplasmacytic suppurative dermal + follicular moderate	Mild	Severe superficial coccobacilli and rods plump extending into erosions and disrupted hair follicles, NO spirochetes	N	Moderate dermal edema, alopecia and hyperkeratosis of follicular infundibula
0259R	2	259	R	Mock	Mild erosions	Mild	Mild -moderate mixed	Lymphoplasmacytic suppurative dermal + follicular moderate, Suppurative infiltrative heel bulb keratin moderate	Mild	Severe superficial coccobacilli and rods plump extending into erosions and disrupted hair follicles, Long filamentous bacteria invading erosions and suppurative pockets in heel bulb	?	Moderate dermal edema, alopecia and hyperkeratosis of follicular infundibula
0283L	2	283	L	Mock	Very mild erosions	Mild	Mild	Suppurative lymphoplasmacytic follicular + dermal moderate, spongiosis / inflammation of deep follicular epithelium	Mild	Severe superifical coccobacilli, extending into infundibula, depressions in heel bulb, NO spirochetes	N	Moderate dermal edema, alopecia
0283R	2	283	R	Mock	Mild erosions	Moderate	Mild	Suppurative corneal pustules mild, suppurative lymphoplasmacytic dermatitis folliculitis moderate , few very suppurative follicles	Mild	Severe superficial coccobacilli and rods plump extending into erosions and especially disrupted hair follicles, NO spirochetes	N	Moderate epidermal spongiosis, dermal edema, alopecia
0293L	2	293	L	Mock	Moderate ulceration	Mild	Mild	Suppurative lymphoplasmacytic follicular with suppurative infiltration of follicular epithelium + dermal moderate, spongiosis / inflammation of deep follicular epithelium	Mild	Severe superifical coccobacilli, extending into infundibula, punctate erosions and ulcers, NO spirochetes	N	Moderate epidermal spongiosis, dermal edema, alopecia
0293R	2	293	R	Mock	Mild erosions	Mild	Mild	Suppurative lymphoplasmacytic follicular + dermal moderate + suppurative corneal pustules moderate	Mild	Severe superficial coccobacilli and rods plump extending into erosions and especially disrupted hair follicles, NO spirochetes	N	Moderate epidermal spongiosis, dermal edema, alopecia
0300L	2	300	L	Mock	Moderate erosions	Mild	Severe	Pyogranulomatous lymphoplasmacytic folliculitis furunculosis effacing hair follicles severe + dermatitis severe	Mild	Severe superficial coccobacilli and rods plump extending into erosions and especially disrupted hair follicles, NO spirochetes	N	Severe epidermal follicular spongiosis, dermal edema, alopecia
0300R	2	300	R	Mock	Mild erosions	Mild	Moderate	Suppurative lymphoplasmacytic folliculitis + dermatitis moderate with epidermal follicular infiltrative inflammation- early furunculosis	Mild	Severe superficial coccobacilli and rods plump extending into erosions and especially disrupted hair follicles, NO spirochetes	N	Moderate epidermal spongiosis, dermal edema, alopecia
0054L	1	54	L	Inf.	Severe ulcers	Severe	Moderate compact	Pyogranulomatous lymphoplasmacytic folliculitis furunculosis, dermatitis severe in sheets, especially at coronary	Severe	Severe superficial and invasive spirochetes myriad tangles extending into ulcers, severe mixed coccobacilli in heel corneum pitting, invading infundibula some pitting ulcers with no spirochetes	Y	Severe epidermal follicular spongiosis, dermal edema, pitting heal corneum
0054R	1	54	R (heel)	Inf.	Mild corneal erosions	None	None	Lymphoplasmacytic, deep fascial- tendon sheath, mild	None	Moderate superficial coccobacilli filling corneal pits, NO spirochetes	N	None
0054R	1	54	R (skin)	Inf.	Mild erosions	Moderate	Moderate	Suppurative lymphoplasmacytic dermatitis folliculitis moderate	Mild	Severe superficial coccobacilli and rods plump extending into erosions and especially disrupted hair follicles, NO spirochetes	N	Moderate epidermal spongiosis, dermal edema, alopecia
0221L	1	221	L	Inf.	Severe ulcers, erosions	Severe	Severe	Pyogranulomatous lymphoplasmacytic folliculitis furunculosis, dermatitis severe in sheets, severe ulceration coronary band	Severe	Severe superficial and invasive spirochetes myriad tangles extending into ulcers and infundibula, severe mixed coccobacilli in erosions invading infundibula with no spirochetes	Y	Severe epidermal follicular spongiosis, dermal edema, pitting heal corneum
0221R	1	221	R	Inf.	Mild erosions	Moderate	Moderate	Suppurative superficial mild, lymphoplasmacytic dermal and follicular moderate	Mild	Severe superficial coccobacilli and rods plump extending into disrupted hair follicles, NO spirochetes	N	Severe epidermal spongiosis, dermal edema, alopecia
0285L	1	285	L	Inf.	Moderate erosions / ulcers	Moderate	Severe	Lymphoplasmacytic suppurative dermal + follicular moderate + severe at ulcer bed + stippled in granulation tissue	Severe	Moderate superficial coccobacilli extending into erosions ulcers, invasive spirochetes myriad tangles in erosions	Y	Moderate epidermal spongiosis, dermal edema, alopecia
0285R	1	285	R	Inf.	Moderate erosions	Severe	Severe	Lymphoplasmacytic suppurative dermal + follicular severe + ulcer bed	Severe	Severe superficial coccobacilli and rods plump extending into disrupted hair follicles, NO spirochetes	N	Severe epidermal spongiosis, dermal edema, alopecia, corneal pustules severe
0288L	1	288	L	Inf.	Severe ulcers,nearly 80%	Severe	Severe	Pyogranulomatous lymphoplasmacytic necrotizing dermal + sheets in granulation tissue	Severe	Severe superficial and invasive spirochetes myriad tangles extending into ulcers and infundibula, severe mixed coccobacilli in erosions invading infundibula with no spirochetes	Y	Severe epidermal spongiosis, dermal edema, alopecia,coagula superficial suppurative debris
0288R	1	288	R	Inf.	Severe ulcers,nearly 80%	Severe	Severe	Pyogranulomatous lymphoplasmacytic necrotizing dermal + sheets in granulation tissue- especially coronary	Severe	Severe superficial and invasive spirochetes myriad tangles extending into ulcers and infundibula, severe mixed coccobacilli	Y	Severe epidermal spongiosis, dermal edema, alopecia,coagula superficial suppurative debris
0294L	1	294	L	Inf.	Severe ulcers	Severe	Severe	Pyogranulomatous lymphoplasmacytic necrotizing dermal + coronary	Severe	Severe superficial and invasive spirochetes myriad tangles extending into ulcers and infundibula, severe mixed coccobacilli	Y	Severe epidermal spongiosis, dermal edema, alopecia,coagula superficial suppurative debris, corneal pustules
0294R	1	294	R	Inf.	Severe ulcers	Severe	Severe	Pyogranulomatous lymphoplasmacytic necrotizing dermal + granulation tissue bed to deep tendon sheath	Severe	Severe superficial and invasive spirochetes myriad tangles extending into ulcers and infundibula, severe mixed coccobacilli adjacent to ulcers	Y	Severe epidermal spongiosis, dermal edema, alopecia, pitting suppurative necrosis, corneal pustules
0216L	1	216	L	Inf.	Severe ulcers	Severe	Severe	Pyogranulomatous lymphoplasmacytic necrotizing dermal + sheets in granulation tissue- especially coronary	Severe	Severe superficial and invasive spirochetes myriad tangles extending into ulcers and infundibula, severe mixed coccobacilli adjacent to ulcers	Y	Severe epidermal spongiosis, dermal edema, alopecia, corneal pustules and crust
0216R	1	216	R	Inf.	Severe pitting ulcers, erosions	Severe	Severe	Pyogranulomatous lymphoplasmacytic necrotizing dermal + sheets in granulation tissue- slight proximal to coronary	Severe	Severe superficial and invasive spirochetes myriad tangles extending into ulcers and infundibula, severe mixed coccobacilli adjacent to ulcers	Y	Severe epidermal spongiosis, dermal edema, alopecia
0224L	1	224	L	Inf.	Severe ulcers, erosions	Severe	Severe	Pyogranulomatous lymphoplasmacytic necrotizing dermal + sheets in granulation tissue- slight proximal to coronary	Severe	Severe superficial and invasive spirochetes myriad tangles extending into ulcers, severe mixed coccobacilli adjacent to ulcers extending into infundibula	Y	Severe epidermal spongiosis, dermal edema, alopecia
0224R	1	224	R	Inf.	Moderate erosions	Severe	Severe	Suppurative lymphoplasmacytic follicular + subjacent to erosion severe , granulation tissue lymphoplasmacytic moderate	Moderate	Moderate superficial invasive spirochetes myriad tangles extending into erosions, intact skin coated with coccobacilli extending into infundibula	Y	Severe epidermal spongiosis, dermal edema, alopecia
0225L	1	225	L	Inf.	Moderate erosions	Severe	Severe	Suppurative lymphoplasmacytic follicular + subjacent to erosion severe , granulation tissue lymphoplasmacytic moderate	Severe	Severe superficial coccobacilli and rods plump extending into erosions + infundibula, rare spirochetes in erosions superficial	Y	Severe epidermal spongiosis, dermal edema, alopecia
0225R	1	225	R	Inf.	Moderate ulcers, erosions	Severe	Severe	Suppurative lymphoplasmacytic follicular + subjacent to erosion severe , granulation tissue lymphoplasmacytic moderate	Severe	Moderate superficial coccobacilli and rods plump extending into erosions + infundibula, moderate spirochetes superficial in erosions	Y	Severe epidermal spongiosis, dermal edema, alopecia
0257L	1	257	L	Inf.	Severe ulcers, erosions	Severe	Severe	Lymphoplasmacytic dermal follicular moderate + suppurative necrotizing severe subjacent to ulcers	Severe	Severe superficial and invasive spirochetes myriad tangles extending into ulcers, severe mixed coccobacilli adjacent to ulcers extending into infundibula	?	Severe epidermal spongiosis, dermal edema, alopecia, corneal pustules , fissuring of heel bulb
0257R	1	257	R	Inf.	Moderate erosions	Moderate	Moderate	Lymphoplasmacytic dermal follicular moderate + single suppurative infundibula	Mild	Severe superficial coccobacilli and rods plump extending into disrupted hair follicles + erosions, NO spirochetes	N	Moderate dermal edema, alopecia
0270L	1	270	L	Inf.	Moderate erosions	Moderate	Moderate	Lymphoplasmacytic dermal follicular moderate + more intense at erosions	Mild	Moderate superficial coccobacilli and rods plump extending into erosions + infundibula, moderate spirochetes superficial in erosions	Y	Moderate dermal edema, alopecia
0270R	1	270	R	Inf.	Severe ulcers, erosions	Severe	Severe	Lymphoplasmacytic dermal follicular moderate + suppurative necrotizing severe subjacent to ulcers severe	Severe	Severe superficial coccobacilli and rods plump extending into disrupted hair follicles + erosions, NO spirochetes	N	Moderate dermal edema, alopecia
				Inf.= infected, received elk TAHD lesion homoginate

## Sheet: Microscopy & Gross Score
			Microscopy Result			Gross Score (from photographs)
Animal ID #	Foot	Treatment	Wk 2	Wk 4	Wk 7	Wk 2	Wk 4	Wk 7
256	L	Mock	-	-	-	no lesions	no lesions	no lesions
256	R	Mock	-	-	-	no lesions	no lesions	no lesions
259	L	Mock	-	-	-	no lesions	no lesions	no lesions
259	R	Mock	-	-	-	no lesions	no lesions	no lesions
283	L	Mock	-	-	-	no lesions	no lesions	no lesions
283	R	Mock	-	-	-	no lesions	no lesions	no lesions
293	L	Mock	-	-	-	no lesions	no lesions	no lesions
293	R	Mock	-	-	-	no lesions	no lesions	no lesions
300	L	Mock	-	-	-	no lesions	no lesions	no lesions
300	R	Mock	-	-	-	no lesions	no lesions	no lesions
54	L	WA I	-	+	+	no lesions	mild	moderate
54	R	WA I	-	-	+	no lesions	no lesions	no lesions
221	L	WA I	-	+	+	mild	mild	moderate
221	R	WA I	-	-	-	mild	no lesions	no lesions
285	L	WA I	+	+	+	mild	moderate	mild
285	R	WA I	+	+	-	nd	moderate	no lesions
288	L	WA I	+	+	nd	severe	severe	nd
288	R	WA I	+	+	nd	severe	severe	nd
294	L	WA I	nd	nd	nd	moderate	nd	nd
294	R	WA I	nd	nd	nd	moderate	nd	nd
216	L	WA II	+	+	+	moderate	severe	severe
216	R	WA II	-	+	+	moderate	severe	mild
224	L	WA II	+	+	+	severe	severe	moderate
224	R	WA II	+	+	+	severe	severe	mild
225	L	WA II	+	+	+	moderate	severe	mild
225	R	WA II	-	+	-	moderate	moderate	mild
257	L	WA II	+	+	+	mild	mild	mild
257	R	WA II	-	+	-	no lesions	mild	no lesions
270	L	WA II	-	+	+	moderate	moderate	mild
270	R	WA II	-	+	-	moderate	moderate	no lesions
		nd = no data		(+ = spirochetes present on dark field inspection of swab fluid, - = no spirochetes observed; minimum of 10 view fields observed)

## Sheet: PCR
Animal ID #	Foot	Treatment	T. medium				T. pedis				T. phagedenis				Fusobacterium
			Wk 0	Wk 2	Wk 4	Wk 7	Wk 0	Wk 2	Wk 4	Wk 7	Wk 0	Wk 2	Wk 4	Wk 7	Wk 0	Wk 2	Wk 4	Wk 7
256	R	Mock	-	-	-	-	-	-	-	-	-	-	-	+	-	+	-	+
256	L	Mock	-	-	nd	-	-	-	+	-	-	-	-	+	-	+	-	+
259	R	Mock	-	-	-	-	-	-	-	-	-	-	-	-	-	+	-	-
259	L	Mock	-	-	+	-	-	-	-	-	-	-	-	+	-	+	-	-
283	R	Mock	-	-	nd	-	-	-	-	-	-	-	-	-	-	+	-	-
283	L	Mock	-	-	+	-	-	-	-	-	-	-	-	+	-	+	-	-
293	R	Mock	-	-	-	-	-	+	-	-	-	-	-	+	+	+	-	-
293	L	Mock	-	-	+	-	-	-	-	-	-	-	-	-	-	+	-	-
300	R	Mock	-	-	+	-	-	-	-	-	-	-	-	-	-	-	-	+
300	L	Mock	-	-	nd	-	-	-	-	-	-	-	-	+	-	-	-	+
54	R	Inf.	-	-	nd	-	-	-	+	-	-	+	-	+	+	-	-	+
54	L	Inf.	-	-	-	-	-	-	-	-	-	+	-	+	+	-	+	+
221	R	Inf.	-	-	+	-	-	+	-	-	-	+	-	+	+	+	-	+
221	L	Inf.	-	-	-	+	-	+	+	+	-	+	-	+	-	+	+	+
285	R	Inf.	-	-	+	-	-	-	-	-	-	+	+	+	-	+	+	+
285	L	Inf.	-	-	+	+	-	+	+	+	-	+	+	+	+	+	-	+
288	R	Inf.	-	-	+	nd	-	+	+	nd	-	+	+	nd	+	+	+	nd
288	L	Inf.	-	-	+	nd	-	+	+	nd	-	+	+	nd	+	+	+	nd
294	R	Inf.	-	-	nd	nd	-	+	nd	nd	-	+	nd	nd	+	+	nd	nd
294	L	Inf.	-	-	nd	nd	-	+	nd	nd	-	+	nd	nd	+	+	nd	nd
216	R	Inf.	-	-	+	-	-	-	+	+	-	+	+	+	+	+	+	+
216	L	Inf.	-	-	+	+	-	-	+	-	-	+	+	+	-	+	+	+
224	R	Inf.	-	-	+	+	-	-	+	-	-	+	-	+	+	+	+	+
224	L	Inf.	-	-	+	+	-	-	-	-	-	+	+	+	+	+	+	+
225	R	Inf.	-	-	+	-	-	-	-	-	-	+	+	+	+	+	+	+
225	L	Inf.	-	+	+	+	-	+	+	-	-	+	+	+	+	+	+	+
257	R	Inf.	-	-	nd	-	-	-	+	-	-	+	+	+	+	+	+	+
257	L	Inf.	-	-	-	-	-	+	-	+	-	+	-	+	+	+	-	+
270	R	Inf.	-	-	-	-	-	-	+	-	-	+	+	+	-	+	+	+
270	L	Inf.	-	-	-	+	-	-	+	-	-	+	+	+	-	+	+	+
			nd = no data

## Sheet: Treponeme Antibody Titer
Animal ID #	Treatment	Wk 0	Wk 6
256	Mock	400	400
300	Mock	200	400
259	Mock	200	200
283	Mock	200	100
293	Mock	400	200
54	Inf.	200	1600
221	Inf.	200	800
288	Inf.	400	3200
285	Inf.	200	1600
216	Inf.	400	1600
224	Inf.	200	800
257	Inf.	100	400
225	Inf.	100	800
270	Inf.	200	1600

## Sheet: i1 vs i2_w2_sig&Anno
significant, posititive log2FoldCh, baseMean>20
	baseMean	log2FoldChange	lfcSE	stat	pvalue	padj	rank_1	rank_2	rank_3	rank_4	rank_5	rank_6
Otu0002	2422.78	8.82492	0.83198	10.6071	2.7611e-26	3.30871e-24	Bacteria	Fusobacteria	Fusobacteriia	Fusobacteriales	Fusobacteriaceae	Fusobacterium
Otu0003	1952.48	3.03269	0.586638	5.1696	2.34589e-07	1.7848e-06	Bacteria	Proteobacteria	Betaproteobacteria	Burkholderiales	Alcaligenaceae	Oligella
Otu0004	1501.73	6.2328	0.680452	9.15979	5.19966e-20	2.07698e-18	Bacteria	Bacteria_unclassified	Bacteria_unclassified	Bacteria_unclassified	Bacteria_unclassified	Bacteria_unclassified
Otu0005	1235.91	3.03673	0.563029	5.39356	6.90763e-08	6.15383e-07	Bacteria	Firmicutes	Clostridia	Clostridiales	Clostridiales_Incertae_Sedis_XI	Ezakiella
Otu0014	550.901	6.80248	0.658938	10.3234	5.52352e-25	4.96427e-23	Bacteria	Bacteroidetes	Bacteroidia	Bacteroidales	Porphyromonadaceae	Porphyromonas
Otu0020	326.597	6.27236	0.779275	8.04897	8.34925e-16	2.00104e-14	Bacteria	Bacteria_unclassified	Bacteria_unclassified	Bacteria_unclassified	Bacteria_unclassified	Bacteria_unclassified
Otu0026	335.093	2.54904	0.495717	5.14212	2.71652e-07	2.01359e-06	Bacteria	Firmicutes	Clostridia	Clostridiales	Clostridiales_Incertae_Sedis_XI	Clostridiales_Incertae_Sedis_XI_unclassified
Otu0027	366.722	7.53214	0.829821	9.07682	1.1179e-19	4.23038e-18	Bacteria	Bacteria_unclassified	Bacteria_unclassified	Bacteria_unclassified	Bacteria_unclassified	Bacteria_unclassified
Otu0032	265.289	7.98171	0.710114	11.24	2.59273e-29	3.72835e-27	Bacteria	Bacteria_unclassified	Bacteria_unclassified	Bacteria_unclassified	Bacteria_unclassified	Bacteria_unclassified
Otu0033	220.459	2.15337	0.686531	3.1366	0.00170918	0.00558592	Bacteria	Firmicutes	Clostridia	Clostridiales	Clostridiales_unclassified	Clostridiales_unclassified
Otu0034	265.797	8.25937	0.697833	11.8357	2.55063e-32	4.58476e-30	Bacteria	Firmicutes	Clostridia	Clostridiales	Clostridiales_unclassified	Clostridiales_unclassified
Otu0035	275.949	6.23841	0.502016	12.4267	1.87146e-35	6.72788e-33	Bacteria	Firmicutes	Clostridia	Clostridiales	Peptoniphilaceae	Peptoniphilaceae_unclassified
Otu0037	249.873	9.0017	0.902715	9.9718	2.0252e-23	1.61791e-21	Bacteria	Bacteroidetes	Bacteroidia	Bacteroidales	Porphyromonadaceae	Odoribacter
Otu0039	84.8673	6.70571	1.87776	3.57112	0.000355454	0.00137404	Bacteria	Bacteroidetes	Bacteroidia	Bacteroidales	Porphyromonadaceae	Porphyromonas
Otu0043	176.544	6.40594	0.84395	7.59043	3.1884e-14	6.94684e-13	Bacteria	Firmicutes	Clostridia	Clostridiales	Clostridiales_unclassified	Clostridiales_unclassified
Otu0044	171.138	6.4111	0.944417	6.78842	1.13367e-11	1.98807e-10	Bacteria	Bacteria_unclassified	Bacteria_unclassified	Bacteria_unclassified	Bacteria_unclassified	Bacteria_unclassified
Otu0045	171.812	2.30868	0.524984	4.39761	1.09448e-05	5.9168e-05	Bacteria	Bacteroidetes	Bacteroidia	Bacteroidales	Porphyromonadaceae	Porphyromonas
Otu0048	177.308	9.0366	0.865276	10.4436	1.56734e-25	1.60988e-23	Bacteria	Firmicutes	Clostridia	Clostridiales	Clostridiales_Incertae_Sedis_XI	Helcococcus
Otu0049	140.643	6.7028	1.0188	6.5791	4.7332e-11	6.80634e-10	Bacteria	Spirochaetes	Spirochaetia	Spirochaetales	Spirochaetaceae	Treponema
Otu0050	139.698	2.92603	0.793131	3.68921	0.000224951	0.000918975	Bacteria	Firmicutes	Clostridia	Clostridiales	Clostridiales_unclassified	Clostridiales_unclassified
Otu0055	136.366	6.68709	1.28963	5.18528	2.15692e-07	1.68568e-06	Bacteria	Bacteroidetes	Bacteroidia	Bacteroidales	Porphyromonadaceae	Porphyromonadaceae_unclassified
Otu0056	144.149	8.47036	1.03848	8.1565	3.44874e-16	8.85586e-15	Bacteria	Firmicutes	Clostridia	Clostridiales	Peptostreptococcaceae	Filifactor
Otu0063	126.998	10.7478	1.14295	9.40358	5.2736e-21	2.38159e-19	Bacteria	Bacteroidetes	Bacteroidia	Bacteroidales	Bacteroidales_unclassified	Bacteroidales_unclassified
Otu0065	133.361	6.10491	1.25714	4.85618	1.19671e-06	7.82211e-06	Bacteria	Bacteroidetes	Bacteroidia	Bacteroidales	Porphyromonadaceae	Porphyromonas
Otu0066	100.865	4.64914	1.05576	4.40357	1.06483e-05	5.80012e-05	Bacteria	Firmicutes	Clostridia	Clostridiales	Clostridiales_Incertae_Sedis_XI	Clostridiales_Incertae_Sedis_XI_unclassified
Otu0070	123.941	6.30172	0.873538	7.21402	5.43241e-13	1.00151e-11	Bacteria	Firmicutes	Clostridia	Clostridiales	Peptoniphilaceae	Peptoniphilus
Otu0072	101.334	7.83184	0.655401	11.9497	6.51712e-33	1.56194e-30	Bacteria	Bacteria_unclassified	Bacteria_unclassified	Bacteria_unclassified	Bacteria_unclassified	Bacteria_unclassified
Otu0073	106.63	5.73691	1.36165	4.21321	2.51767e-05	0.000123143	Bacteria	Bacteroidetes	Bacteroidia	Bacteroidales	Prevotellaceae	Prevotella
Otu0077	101.956	8.30968	0.868714	9.56549	1.11667e-21	6.17606e-20	Bacteria	Firmicutes	Clostridia	Clostridiales	Clostridiales_Incertae_Sedis_XI	Gallicola
Otu0080	98.6813	8.7747	1.55868	5.62956	1.80673e-08	1.77951e-07	Bacteria	Bacteroidetes	Bacteroidia	Bacteroidales	Porphyromonadaceae	Porphyromonadaceae_unclassified
Otu0081	39.7312	9.09208	1.34383	6.76579	1.32584e-11	2.26971e-10	Bacteria	Proteobacteria	Gammaproteobacteria	Pseudomonadales	Moraxellaceae	Acinetobacter
Otu0082	109.249	6.59722	1.10665	5.96141	2.50074e-09	2.86498e-08	Bacteria	Firmicutes	Clostridia	Clostridiales	Clostridiales_Incertae_Sedis_XI	Parvimonas
Otu0086	86.6503	8.33442	0.88331	9.43545	3.89329e-21	1.99948e-19	Bacteria	Firmicutes	Clostridia	Clostridiales	Clostridiales_unclassified	Clostridiales_unclassified
Otu0091	84.6957	8.38156	1.02106	8.20872	2.23567e-16	5.95351e-15	Bacteria	Bacteroidetes	Bacteroidia	Bacteroidales	Porphyromonadaceae	Porphyromonas
Otu0097	72.9705	7.78744	1.18941	6.54731	5.85816e-11	8.10003e-10	Bacteria	Firmicutes	Clostridia	Clostridiales	Clostridiales_Incertae_Sedis_XI	Clostridiales_Incertae_Sedis_XI_unclassified
Otu0102	29.4556	9.65234	1.98862	4.85378	1.21129e-06	7.84613e-06	Bacteria	Proteobacteria	Gammaproteobacteria	Pseudomonadales	Pseudomonadaceae	Pseudomonas
Otu0106	81.8495	3.55876	1.14204	3.11614	0.00183238	0.0059014	Bacteria	Firmicutes	Clostridia	Clostridiales	Clostridiales_unclassified	Clostridiales_unclassified
Otu0107	63.3671	6.23691	0.933746	6.67945	2.39835e-11	3.74873e-10	Bacteria	Proteobacteria	Epsilonproteobacteria	Campylobacterales	Campylobacteraceae	Campylobacter
Otu0108	64.8496	9.10946	0.968776	9.40306	5.29979e-21	2.38159e-19	Bacteria	Bacteroidetes	Bacteroidetes_unclassified	Bacteroidetes_unclassified	Bacteroidetes_unclassified	Bacteroidetes_unclassified
Otu0111	65.5446	10.329	2.39349	4.31544	1.59283e-05	8.18031e-05	Bacteria	Proteobacteria	Gammaproteobacteria	Pseudomonadales	Pseudomonadaceae	Pseudomonas
Otu0113	65.4174	9.21964	0.95934	9.6104	7.22654e-22	4.3299e-20	Bacteria	Bacteroidetes	Bacteroidetes_unclassified	Bacteroidetes_unclassified	Bacteroidetes_unclassified	Bacteroidetes_unclassified
Otu0115	72.1686	9.72869	1.60717	6.05329	1.41915e-09	1.70062e-08	Bacteria	Bacteroidetes	Bacteroidia	Bacteroidales	Porphyromonadaceae	Porphyromonas
Otu0118	59.7993	7.78155	0.78456	9.91837	3.46376e-23	2.49044e-21	Bacteria	Bacteria_unclassified	Bacteria_unclassified	Bacteria_unclassified	Bacteria_unclassified	Bacteria_unclassified
Otu0120	61.5635	3.90766	0.747654	5.22656	1.7269e-07	1.3951e-06	Bacteria	Firmicutes	Clostridia	Clostridiales	Peptoniphilaceae	Peptoniphilus
Otu0121	54.6052	5.19821	0.71962	7.22355	5.06469e-13	9.58293e-12	Bacteria	Spirochaetes	Spirochaetia	Spirochaetales	Spirochaetaceae	Treponema
Otu0124	53.7037	9.9425	1.53785	6.46518	1.0118e-10	1.37261e-09	Bacteria	Tenericutes	Mollicutes	Mycoplasmatales	Mycoplasmataceae	Mycoplasma
Otu0128	45.9122	4.8969	1.05326	4.64928	3.33101e-06	2.02966e-05	Bacteria	Proteobacteria	Epsilonproteobacteria	Campylobacterales	Campylobacteraceae	Campylobacter
Otu0131	50.2829	6.09024	0.77359	7.8727	3.47075e-15	7.79833e-14	Bacteria	Bacteria_unclassified	Bacteria_unclassified	Bacteria_unclassified	Bacteria_unclassified	Bacteria_unclassified
Otu0134	24.0451	5.36724	1.32276	4.0576	4.95797e-05	0.000228512	Bacteria	Firmicutes	Bacilli	Bacillales	Bacillales_unclassified	Bacillales_unclassified
Otu0137	46.182	8.98287	1.00505	8.93773	3.97249e-19	1.42811e-17	Bacteria	Firmicutes	Clostridia	Clostridiales	Clostridiales_unclassified	Clostridiales_unclassified
Otu0138	43.6944	5.89702	1.0828	5.44608	5.14912e-08	4.74643e-07	Bacteria	Firmicutes	Firmicutes_unclassified	Firmicutes_unclassified	Firmicutes_unclassified	Firmicutes_unclassified
Otu0143	40.4448	8.16397	0.984163	8.29534	1.08271e-16	3.24362e-15	Bacteria	Firmicutes	Clostridia	Clostridiales	Peptococcaceae_1	Peptococcus
Otu0144	37.6173	7.3269	1.09524	6.68977	2.23529e-11	3.57149e-10	Bacteria	Firmicutes	Clostridia	Clostridiales	Peptostreptococcaceae	Filifactor
Otu0145	34.7127	7.71715	0.953611	8.09255	5.84286e-16	1.44863e-14	Bacteria	Firmicutes	Negativicutes	Selenomonadales	Acidaminococcaceae	Succiniclasticum
Otu0148	30.8961	5.02733	1.02332	4.91277	8.97977e-07	5.9782e-06	Bacteria	Actinobacteria	Actinobacteria	Actinomycetales	Actinomycetaceae	Actinomyces
Otu0151	38.196	8.26276	1.29198	6.39542	1.60108e-10	2.1318e-09	Bacteria	Firmicutes	Firmicutes_unclassified	Firmicutes_unclassified	Firmicutes_unclassified	Firmicutes_unclassified
Otu0154	36.2404	8.47473	1.28392	6.60066	4.09331e-11	6.0063e-10	Bacteria	Firmicutes	Clostridia	Clostridiales	Peptostreptococcaceae	Peptostreptococcus
Otu0156	32.6483	5.60645	0.739957	7.57673	3.54377e-14	7.49403e-13	Bacteria	Spirochaetes	Spirochaetia	Spirochaetales	Spirochaetaceae	Treponema
Otu0157	29.717	6.00218	1.42048	4.22545	2.38462e-05	0.000117434	Bacteria	SR1	SR1_unclassified	SR1_unclassified	SR1_unclassified	SR1_unclassified
Otu0159	28.5598	6.57815	1.38318	4.75581	1.97655e-06	1.24764e-05	Bacteria	Firmicutes	Clostridia	Clostridiales	Lachnospiraceae	Lachnospiraceae_unclassified
Otu0161	31.3774	4.48966	0.870473	5.15773	2.49963e-07	1.87212e-06	Bacteria	Firmicutes	Clostridia	Clostridiales	Clostridiales_Incertae_Sedis_XI	Clostridiales_Incertae_Sedis_XI_unclassified
Otu0163	28.3347	4.11634	1.12498	3.65902	0.00025318	0.00101697	Bacteria	Firmicutes	Clostridia	Clostridiales	Clostridiales_Incertae_Sedis_XIII	Clostridiales_Incertae_Sedis_XIII_unclassified
Otu0165	28.7942	5.94701	1.17088	5.07908	3.79267e-07	2.69993e-06	Bacteria	Bacteroidetes	Bacteroidia	Bacteroidales	Porphyromonadaceae	Falsiporphyromonas
Otu0166	28.6295	7.49208	0.843399	8.8832	6.49627e-19	2.2242e-17	Bacteria	Firmicutes	Clostridia	Clostridiales	Clostridiales_Incertae_Sedis_XIII	Mogibacterium
Otu0167	28.1352	2.79255	0.893306	3.12608	0.00177152	0.00573748	Bacteria	Bacteroidetes	Bacteroidetes_unclassified	Bacteroidetes_unclassified	Bacteroidetes_unclassified	Bacteroidetes_unclassified
Otu0169	25.2786	7.26121	0.880435	8.24729	1.62024e-16	4.6598e-15	Bacteria	Firmicutes	Clostridia	Clostridiales	Ruminococcaceae	Ruminococcaceae_unclassified
Otu0173	25.9184	6.55675	1.83335	3.57637	0.000348404	0.00135407	Bacteria	Firmicutes	Clostridia	Clostridiales	Clostridiales_unclassified	Clostridiales_unclassified
Otu0175	26.9074	5.13332	0.835607	6.14322	8.08628e-10	1.00242e-08	Bacteria	Bacteroidetes	Bacteroidia	Bacteroidales	Porphyromonadaceae	Petrimonas
Otu0180	26.1695	6.87201	1.0314	6.66281	2.68636e-11	4.03183e-10	Bacteria	Firmicutes	Clostridia	Clostridiales	Peptostreptococcaceae	Filifactor
Otu0181	23.5839	6.85268	1.02854	6.66253	2.69162e-11	4.03183e-10	Bacteria	Firmicutes	Clostridia	Clostridiales	Clostridiales_Incertae_Sedis_XI	Clostridiales_Incertae_Sedis_XI_unclassified
Otu0184	23.4625	22.8215	4.23177	5.39291	6.93268e-08	6.15383e-07	Bacteria	Firmicutes	Clostridia	Clostridiales	Lachnospiraceae	Cellulosilyticum

## Sheet: i1 vs i2_w4_sig&Anno
significant, posititive log2FoldCh, baseMean>20
	baseMean	log2FoldChange	lfcSE	stat	pvalue	padj	rank_1	rank_2	rank_3	rank_4	rank_5	rank_6
Otu0002	2422.78	8.0373	0.85765	9.3713	7.16442e-21	5.95005e-18	Bacteria	Fusobacteria	Fusobacteriia	Fusobacteriales	Fusobacteriaceae	Fusobacterium
Otu0009	931.546	4.93361	0.893497	5.52169	3.35762e-08	4.37412e-06	Bacteria	Bacteroidetes	Bacteroidia	Bacteroidales	Bacteroidaceae	Bacteroides
Otu0014	550.901	5.94163	0.697691	8.51613	1.6497e-17	1.09606e-14	Bacteria	Bacteroidetes	Bacteroidia	Bacteroidales	Porphyromonadaceae	Porphyromonas
Otu0020	326.597	9.16851	0.839214	10.9251	8.74228e-28	2.90419e-24	Bacteria	Bacteria_unclassified	Bacteria_unclassified	Bacteria_unclassified	Bacteria_unclassified	Bacteria_unclassified
Otu0032	265.289	7.38979	0.742953	9.94651	2.6119e-23	3.47069e-20	Bacteria	Bacteria_unclassified	Bacteria_unclassified	Bacteria_unclassified	Bacteria_unclassified	Bacteria_unclassified
Otu0033	220.459	5.75194	0.594517	9.67499	3.85134e-22	4.26472e-19	Bacteria	Firmicutes	Clostridia	Clostridiales	Clostridiales_unclassified	Clostridiales_unclassified
Otu0034	265.797	3.17924	0.671691	4.73318	2.21025e-06	0.000206829	Bacteria	Firmicutes	Clostridia	Clostridiales	Clostridiales_unclassified	Clostridiales_unclassified
Otu0037	249.873	7.65517	1.03044	7.42901	1.09414e-13	3.46165e-11	Bacteria	Bacteroidetes	Bacteroidia	Bacteroidales	Porphyromonadaceae	Odoribacter
Otu0039	84.8673	9.54768	1.90732	5.00582	5.56257e-07	5.96093e-05	Bacteria	Bacteroidetes	Bacteroidia	Bacteroidales	Porphyromonadaceae	Porphyromonas
Otu0042	184.146	3.23001	0.7994	4.04054	5.33276e-05	0.00354309	Bacteria	Proteobacteria	Gammaproteobacteria	Pseudomonadales	Pseudomonadaceae	Pseudomonas
Otu0046	157.762	2.77457	0.600999	4.61659	3.90103e-06	0.000341032	Bacteria	Firmicutes	Clostridia	Clostridiales	Clostridiales_Incertae_Sedis_XI	Clostridiales_Incertae_Sedis_XI_unclassified
Otu0048	177.308	5.17402	0.918012	5.63611	1.73932e-08	2.51218e-06	Bacteria	Firmicutes	Clostridia	Clostridiales	Clostridiales_Incertae_Sedis_XI	Helcococcus
Otu0049	140.643	4.72115	1.03699	4.55275	5.29486e-06	0.000451014	Bacteria	Spirochaetes	Spirochaetia	Spirochaetales	Spirochaetaceae	Treponema
Otu0050	139.698	7.6506	0.814334	9.39492	5.72615e-21	5.43494e-18	Bacteria	Firmicutes	Clostridia	Clostridiales	Clostridiales_unclassified	Clostridiales_unclassified
Otu0056	144.149	7.00188	1.06933	6.54792	5.83421e-11	1.14007e-08	Bacteria	Firmicutes	Clostridia	Clostridiales	Peptostreptococcaceae	Filifactor
Otu0061	126.427	3.93845	0.917288	4.29358	1.75812e-05	0.00132738	Bacteria	Bacteroidetes	Bacteroidia	Bacteroidales	Porphyromonadaceae	Porphyromonas
Otu0065	133.361	6.63162	1.40518	4.71941	2.36527e-06	0.000218261	Bacteria	Bacteroidetes	Bacteroidia	Bacteroidales	Porphyromonadaceae	Porphyromonas
Otu0066	100.865	3.75935	0.981179	3.83147	0.000127382	0.00783637	Bacteria	Firmicutes	Clostridia	Clostridiales	Clostridiales_Incertae_Sedis_XI	Clostridiales_Incertae_Sedis_XI_unclassified
Otu0067	95.0231	5.09347	1.14806	4.4366	9.13918e-06	0.000740496	Bacteria	Firmicutes	Clostridia	Clostridiales	Ruminococcaceae	Ruminococcaceae_unclassified
Otu0072	101.334	7.39395	0.712412	10.3788	3.09797e-25	6.86097e-22	Bacteria	Bacteria_unclassified	Bacteria_unclassified	Bacteria_unclassified	Bacteria_unclassified	Bacteria_unclassified
Otu0073	106.63	8.45216	1.49013	5.67209	1.41066e-08	2.08276e-06	Bacteria	Bacteroidetes	Bacteroidia	Bacteroidales	Prevotellaceae	Prevotella
Otu0077	101.956	6.33661	0.867744	7.30239	2.82704e-13	7.82618e-11	Bacteria	Firmicutes	Clostridia	Clostridiales	Clostridiales_Incertae_Sedis_XI	Gallicola
Otu0086	86.6503	4.63239	0.748335	6.19026	6.00668e-10	1.02329e-07	Bacteria	Firmicutes	Clostridia	Clostridiales	Clostridiales_unclassified	Clostridiales_unclassified
Otu0091	84.6957	7.0614	1.09501	6.44871	1.12808e-10	2.14142e-08	Bacteria	Bacteroidetes	Bacteroidia	Bacteroidales	Porphyromonadaceae	Porphyromonas
Otu0096	65.2608	3.70308	0.766312	4.83234	1.3494e-06	0.000133812	Bacteria	Firmicutes	Firmicutes_unclassified	Firmicutes_unclassified	Firmicutes_unclassified	Firmicutes_unclassified
Otu0097	72.9705	9.5658	1.20405	7.94467	1.94711e-15	8.62442e-13	Bacteria	Firmicutes	Clostridia	Clostridiales	Clostridiales_Incertae_Sedis_XI	Clostridiales_Incertae_Sedis_XI_unclassified
Otu0103	61.0437	9.7043	1.11354	8.71481	2.91253e-18	2.15009e-15	Bacteria	Firmicutes	Clostridia	Clostridiales	Clostridiales_unclassified	Clostridiales_unclassified
Otu0107	63.3671	3.97748	0.805828	4.9359	7.97826e-07	8.4139e-05	Bacteria	Proteobacteria	Epsilonproteobacteria	Campylobacterales	Campylobacteraceae	Campylobacter
Otu0108	64.8496	7.88187	0.979561	8.04633	8.53115e-16	4.04864e-13	Bacteria	Bacteroidetes	Bacteroidetes_unclassified	Bacteroidetes_unclassified	Bacteroidetes_unclassified	Bacteroidetes_unclassified
Otu0113	65.4174	6.83437	0.969981	7.04587	1.843e-12	4.37318e-10	Bacteria	Bacteroidetes	Bacteroidetes_unclassified	Bacteroidetes_unclassified	Bacteroidetes_unclassified	Bacteroidetes_unclassified
Otu0115	72.1686	7.61059	1.63236	4.66233	3.1265e-06	0.000280709	Bacteria	Bacteroidetes	Bacteroidia	Bacteroidales	Porphyromonadaceae	Porphyromonas
Otu0117	58.0829	3.40181	0.823354	4.13165	3.60163e-05	0.00249263	Bacteria	Bacteroidetes	Bacteroidia	Bacteroidales	Porphyromonadaceae	Petrimonas
Otu0118	59.7993	6.49122	0.902857	7.18964	6.49631e-13	1.66006e-10	Bacteria	Bacteria_unclassified	Bacteria_unclassified	Bacteria_unclassified	Bacteria_unclassified	Bacteria_unclassified
Otu0120	61.5635	4.56493	0.786843	5.80158	6.56939e-09	9.91977e-07	Bacteria	Firmicutes	Clostridia	Clostridiales	Peptoniphilaceae	Peptoniphilus
Otu0121	54.6052	3.63992	0.706249	5.15387	2.5516e-07	2.97418e-05	Bacteria	Spirochaetes	Spirochaetia	Spirochaetales	Spirochaetaceae	Treponema
Otu0124	53.7037	8.55868	1.56109	5.48249	4.19378e-08	5.35836e-06	Bacteria	Tenericutes	Mollicutes	Mycoplasmatales	Mycoplasmataceae	Mycoplasma
Otu0128	45.9122	8.66225	1.1692	7.4087	1.27543e-13	3.8518e-11	Bacteria	Proteobacteria	Epsilonproteobacteria	Campylobacterales	Campylobacteraceae	Campylobacter
Otu0137	46.182	7.60821	1.01654	7.48439	7.18802e-14	2.38786e-11	Bacteria	Firmicutes	Clostridia	Clostridiales	Clostridiales_unclassified	Clostridiales_unclassified
Otu0138	43.6944	7.46418	1.07208	6.96232	3.34722e-12	7.66859e-10	Bacteria	Firmicutes	Firmicutes_unclassified	Firmicutes_unclassified	Firmicutes_unclassified	Firmicutes_unclassified
Otu0141	36.5678	3.51743	0.772222	4.55495	5.23986e-06	0.000451014	Bacteria	Firmicutes	Clostridia	Clostridiales	Clostridiales_Incertae_Sedis_XII	Clostridiales_Incertae_Sedis_XII_unclassified
Otu0144	37.6173	6.8393	1.11305	6.14465	8.01421e-10	1.33116e-07	Bacteria	Firmicutes	Clostridia	Clostridiales	Peptostreptococcaceae	Filifactor
Otu0145	34.7127	7.2771	0.962788	7.55836	4.08192e-14	1.42738e-11	Bacteria	Firmicutes	Negativicutes	Selenomonadales	Acidaminococcaceae	Succiniclasticum
Otu0148	30.8961	3.93488	0.828782	4.74779	2.05656e-06	0.000195197	Bacteria	Actinobacteria	Actinobacteria	Actinomycetales	Actinomycetaceae	Actinomyces
Otu0151	38.196	6.30854	1.31493	4.79763	1.60552e-06	0.000156868	Bacteria	Firmicutes	Firmicutes_unclassified	Firmicutes_unclassified	Firmicutes_unclassified	Firmicutes_unclassified
Otu0154	36.2404	5.23403	1.30458	4.01205	6.01943e-05	0.00392089	Bacteria	Firmicutes	Clostridia	Clostridiales	Peptostreptococcaceae	Peptostreptococcus
Otu0156	32.6483	3.08033	0.722994	4.26052	2.03954e-05	0.00150563	Bacteria	Spirochaetes	Spirochaetia	Spirochaetales	Spirochaetaceae	Treponema
Otu0157	29.717	8.58726	1.43891	5.96788	2.40355e-09	3.89493e-07	Bacteria	SR1	SR1_unclassified	SR1_unclassified	SR1_unclassified	SR1_unclassified
Otu0159	28.5598	7.21308	1.40206	5.14462	2.68058e-07	3.02242e-05	Bacteria	Firmicutes	Clostridia	Clostridiales	Lachnospiraceae	Lachnospiraceae_unclassified
Otu0163	28.3347	6.69737	1.20537	5.55628	2.75583e-08	3.73669e-06	Bacteria	Firmicutes	Clostridia	Clostridiales	Clostridiales_Incertae_Sedis_XIII	Clostridiales_Incertae_Sedis_XIII_unclassified
Otu0165	28.7942	5.86716	1.18961	4.93198	8.13983e-07	8.45016e-05	Bacteria	Bacteroidetes	Bacteroidia	Bacteroidales	Porphyromonadaceae	Falsiporphyromonas
Otu0166	28.6295	7.20047	0.850532	8.46585	2.54299e-17	1.53597e-14	Bacteria	Firmicutes	Clostridia	Clostridiales	Clostridiales_Incertae_Sedis_XIII	Mogibacterium
Otu0167	28.1352	4.97996	1.11063	4.4839	7.32923e-06	0.000608693	Bacteria	Bacteroidetes	Bacteroidetes_unclassified	Bacteroidetes_unclassified	Bacteroidetes_unclassified	Bacteroidetes_unclassified
Otu0169	25.2786	6.82609	0.883065	7.72999	1.07551e-14	3.96984e-12	Bacteria	Firmicutes	Clostridia	Clostridiales	Ruminococcaceae	Ruminococcaceae_unclassified
Otu0171	22.2591	8.31576	1.25101	6.64726	2.98599e-11	6.19967e-09	Bacteria	Proteobacteria	Betaproteobacteria	Burkholderiales	Comamonadaceae	Comamonas
Otu0173	25.9184	7.53027	1.86723	4.03286	5.51031e-05	0.0036248	Bacteria	Firmicutes	Clostridia	Clostridiales	Clostridiales_unclassified	Clostridiales_unclassified
Otu0180	26.1695	4.80859	1.02838	4.6759	2.92672e-06	0.000266371	Bacteria	Firmicutes	Clostridia	Clostridiales	Peptostreptococcaceae	Filifactor
Otu0181	23.5839	8.38742	1.03977	8.06659	7.22869e-16	3.69442e-13	Bacteria	Firmicutes	Clostridia	Clostridiales	Clostridiales_Incertae_Sedis_XI	Clostridiales_Incertae_Sedis_XI_unclassified
Otu0188	23.0924	6.42201	1.22421	5.24582	1.5559e-07	1.84596e-05	Bacteria	Firmicutes	Clostridia	Clostridiales	Clostridiales_unclassified	Clostridiales_unclassified

## Sheet: i1 vs i2_w7_sig&Anno
significant, posititive log2FoldCh, baseMean>20
	baseMean	log2FoldChange	lfcSE	stat	pvalue	padj	rank_1	rank_2	rank_3	rank_4	rank_5	rank_6
Otu0002	2422.78	8.0373	0.85765	9.3713	7.16442e-21	5.95005e-18	Bacteria	Fusobacteria	Fusobacteriia	Fusobacteriales	Fusobacteriaceae	Fusobacterium
Otu0009	931.546	4.93361	0.893497	5.52169	3.35762e-08	4.37412e-06	Bacteria	Bacteroidetes	Bacteroidia	Bacteroidales	Bacteroidaceae	Bacteroides
Otu0014	550.901	5.94163	0.697691	8.51613	1.6497e-17	1.09606e-14	Bacteria	Bacteroidetes	Bacteroidia	Bacteroidales	Porphyromonadaceae	Porphyromonas
Otu0020	326.597	9.16851	0.839214	10.9251	8.74228e-28	2.90419e-24	Bacteria	Bacteria_unclassified	Bacteria_unclassified	Bacteria_unclassified	Bacteria_unclassified	Bacteria_unclassified
Otu0032	265.289	7.38979	0.742953	9.94651	2.6119e-23	3.47069e-20	Bacteria	Bacteria_unclassified	Bacteria_unclassified	Bacteria_unclassified	Bacteria_unclassified	Bacteria_unclassified
Otu0033	220.459	5.75194	0.594517	9.67499	3.85134e-22	4.26472e-19	Bacteria	Firmicutes	Clostridia	Clostridiales	Clostridiales_unclassified	Clostridiales_unclassified
Otu0034	265.797	3.17924	0.671691	4.73318	2.21025e-06	0.000206829	Bacteria	Firmicutes	Clostridia	Clostridiales	Clostridiales_unclassified	Clostridiales_unclassified
Otu0037	249.873	7.65517	1.03044	7.42901	1.09414e-13	3.46165e-11	Bacteria	Bacteroidetes	Bacteroidia	Bacteroidales	Porphyromonadaceae	Odoribacter
Otu0039	84.8673	9.54768	1.90732	5.00582	5.56257e-07	5.96093e-05	Bacteria	Bacteroidetes	Bacteroidia	Bacteroidales	Porphyromonadaceae	Porphyromonas
Otu0042	184.146	3.23001	0.7994	4.04054	5.33276e-05	0.00354309	Bacteria	Proteobacteria	Gammaproteobacteria	Pseudomonadales	Pseudomonadaceae	Pseudomonas
Otu0046	157.762	2.77457	0.600999	4.61659	3.90103e-06	0.000341032	Bacteria	Firmicutes	Clostridia	Clostridiales	Clostridiales_Incertae_Sedis_XI	Clostridiales_Incertae_Sedis_XI_unclassified
Otu0048	177.308	5.17402	0.918012	5.63611	1.73932e-08	2.51218e-06	Bacteria	Firmicutes	Clostridia	Clostridiales	Clostridiales_Incertae_Sedis_XI	Helcococcus
Otu0049	140.643	4.72115	1.03699	4.55275	5.29486e-06	0.000451014	Bacteria	Spirochaetes	Spirochaetia	Spirochaetales	Spirochaetaceae	Treponema
Otu0050	139.698	7.6506	0.814334	9.39492	5.72615e-21	5.43494e-18	Bacteria	Firmicutes	Clostridia	Clostridiales	Clostridiales_unclassified	Clostridiales_unclassified
Otu0056	144.149	7.00188	1.06933	6.54792	5.83421e-11	1.14007e-08	Bacteria	Firmicutes	Clostridia	Clostridiales	Peptostreptococcaceae	Filifactor
Otu0061	126.427	3.93845	0.917288	4.29358	1.75812e-05	0.00132738	Bacteria	Bacteroidetes	Bacteroidia	Bacteroidales	Porphyromonadaceae	Porphyromonas
Otu0065	133.361	6.63162	1.40518	4.71941	2.36527e-06	0.000218261	Bacteria	Bacteroidetes	Bacteroidia	Bacteroidales	Porphyromonadaceae	Porphyromonas
Otu0066	100.865	3.75935	0.981179	3.83147	0.000127382	0.00783637	Bacteria	Firmicutes	Clostridia	Clostridiales	Clostridiales_Incertae_Sedis_XI	Clostridiales_Incertae_Sedis_XI_unclassified
Otu0067	95.0231	5.09347	1.14806	4.4366	9.13918e-06	0.000740496	Bacteria	Firmicutes	Clostridia	Clostridiales	Ruminococcaceae	Ruminococcaceae_unclassified
Otu0072	101.334	7.39395	0.712412	10.3788	3.09797e-25	6.86097e-22	Bacteria	Bacteria_unclassified	Bacteria_unclassified	Bacteria_unclassified	Bacteria_unclassified	Bacteria_unclassified
Otu0073	106.63	8.45216	1.49013	5.67209	1.41066e-08	2.08276e-06	Bacteria	Bacteroidetes	Bacteroidia	Bacteroidales	Prevotellaceae	Prevotella
Otu0077	101.956	6.33661	0.867744	7.30239	2.82704e-13	7.82618e-11	Bacteria	Firmicutes	Clostridia	Clostridiales	Clostridiales_Incertae_Sedis_XI	Gallicola
Otu0086	86.6503	4.63239	0.748335	6.19026	6.00668e-10	1.02329e-07	Bacteria	Firmicutes	Clostridia	Clostridiales	Clostridiales_unclassified	Clostridiales_unclassified
Otu0091	84.6957	7.0614	1.09501	6.44871	1.12808e-10	2.14142e-08	Bacteria	Bacteroidetes	Bacteroidia	Bacteroidales	Porphyromonadaceae	Porphyromonas
Otu0096	65.2608	3.70308	0.766312	4.83234	1.3494e-06	0.000133812	Bacteria	Firmicutes	Firmicutes_unclassified	Firmicutes_unclassified	Firmicutes_unclassified	Firmicutes_unclassified
Otu0097	72.9705	9.5658	1.20405	7.94467	1.94711e-15	8.62442e-13	Bacteria	Firmicutes	Clostridia	Clostridiales	Clostridiales_Incertae_Sedis_XI	Clostridiales_Incertae_Sedis_XI_unclassified
Otu0103	61.0437	9.7043	1.11354	8.71481	2.91253e-18	2.15009e-15	Bacteria	Firmicutes	Clostridia	Clostridiales	Clostridiales_unclassified	Clostridiales_unclassified
Otu0107	63.3671	3.97748	0.805828	4.9359	7.97826e-07	8.4139e-05	Bacteria	Proteobacteria	Epsilonproteobacteria	Campylobacterales	Campylobacteraceae	Campylobacter
Otu0108	64.8496	7.88187	0.979561	8.04633	8.53115e-16	4.04864e-13	Bacteria	Bacteroidetes	Bacteroidetes_unclassified	Bacteroidetes_unclassified	Bacteroidetes_unclassified	Bacteroidetes_unclassified
Otu0113	65.4174	6.83437	0.969981	7.04587	1.843e-12	4.37318e-10	Bacteria	Bacteroidetes	Bacteroidetes_unclassified	Bacteroidetes_unclassified	Bacteroidetes_unclassified	Bacteroidetes_unclassified
Otu0115	72.1686	7.61059	1.63236	4.66233	3.1265e-06	0.000280709	Bacteria	Bacteroidetes	Bacteroidia	Bacteroidales	Porphyromonadaceae	Porphyromonas
Otu0117	58.0829	3.40181	0.823354	4.13165	3.60163e-05	0.00249263	Bacteria	Bacteroidetes	Bacteroidia	Bacteroidales	Porphyromonadaceae	Petrimonas
Otu0118	59.7993	6.49122	0.902857	7.18964	6.49631e-13	1.66006e-10	Bacteria	Bacteria_unclassified	Bacteria_unclassified	Bacteria_unclassified	Bacteria_unclassified	Bacteria_unclassified
Otu0120	61.5635	4.56493	0.786843	5.80158	6.56939e-09	9.91977e-07	Bacteria	Firmicutes	Clostridia	Clostridiales	Peptoniphilaceae	Peptoniphilus
Otu0121	54.6052	3.63992	0.706249	5.15387	2.5516e-07	2.97418e-05	Bacteria	Spirochaetes	Spirochaetia	Spirochaetales	Spirochaetaceae	Treponema
Otu0124	53.7037	8.55868	1.56109	5.48249	4.19378e-08	5.35836e-06	Bacteria	Tenericutes	Mollicutes	Mycoplasmatales	Mycoplasmataceae	Mycoplasma
Otu0128	45.9122	8.66225	1.1692	7.4087	1.27543e-13	3.8518e-11	Bacteria	Proteobacteria	Epsilonproteobacteria	Campylobacterales	Campylobacteraceae	Campylobacter
Otu0137	46.182	7.60821	1.01654	7.48439	7.18802e-14	2.38786e-11	Bacteria	Firmicutes	Clostridia	Clostridiales	Clostridiales_unclassified	Clostridiales_unclassified
Otu0138	43.6944	7.46418	1.07208	6.96232	3.34722e-12	7.66859e-10	Bacteria	Firmicutes	Firmicutes_unclassified	Firmicutes_unclassified	Firmicutes_unclassified	Firmicutes_unclassified
Otu0141	36.5678	3.51743	0.772222	4.55495	5.23986e-06	0.000451014	Bacteria	Firmicutes	Clostridia	Clostridiales	Clostridiales_Incertae_Sedis_XII	Clostridiales_Incertae_Sedis_XII_unclassified
Otu0144	37.6173	6.8393	1.11305	6.14465	8.01421e-10	1.33116e-07	Bacteria	Firmicutes	Clostridia	Clostridiales	Peptostreptococcaceae	Filifactor
Otu0145	34.7127	7.2771	0.962788	7.55836	4.08192e-14	1.42738e-11	Bacteria	Firmicutes	Negativicutes	Selenomonadales	Acidaminococcaceae	Succiniclasticum
Otu0148	30.8961	3.93488	0.828782	4.74779	2.05656e-06	0.000195197	Bacteria	Actinobacteria	Actinobacteria	Actinomycetales	Actinomycetaceae	Actinomyces
Otu0151	38.196	6.30854	1.31493	4.79763	1.60552e-06	0.000156868	Bacteria	Firmicutes	Firmicutes_unclassified	Firmicutes_unclassified	Firmicutes_unclassified	Firmicutes_unclassified
Otu0154	36.2404	5.23403	1.30458	4.01205	6.01943e-05	0.00392089	Bacteria	Firmicutes	Clostridia	Clostridiales	Peptostreptococcaceae	Peptostreptococcus
Otu0156	32.6483	3.08033	0.722994	4.26052	2.03954e-05	0.00150563	Bacteria	Spirochaetes	Spirochaetia	Spirochaetales	Spirochaetaceae	Treponema
Otu0157	29.717	8.58726	1.43891	5.96788	2.40355e-09	3.89493e-07	Bacteria	SR1	SR1_unclassified	SR1_unclassified	SR1_unclassified	SR1_unclassified
Otu0159	28.5598	7.21308	1.40206	5.14462	2.68058e-07	3.02242e-05	Bacteria	Firmicutes	Clostridia	Clostridiales	Lachnospiraceae	Lachnospiraceae_unclassified
Otu0163	28.3347	6.69737	1.20537	5.55628	2.75583e-08	3.73669e-06	Bacteria	Firmicutes	Clostridia	Clostridiales	Clostridiales_Incertae_Sedis_XIII	Clostridiales_Incertae_Sedis_XIII_unclassified
Otu0165	28.7942	5.86716	1.18961	4.93198	8.13983e-07	8.45016e-05	Bacteria	Bacteroidetes	Bacteroidia	Bacteroidales	Porphyromonadaceae	Falsiporphyromonas
Otu0166	28.6295	7.20047	0.850532	8.46585	2.54299e-17	1.53597e-14	Bacteria	Firmicutes	Clostridia	Clostridiales	Clostridiales_Incertae_Sedis_XIII	Mogibacterium
Otu0167	28.1352	4.97996	1.11063	4.4839	7.32923e-06	0.000608693	Bacteria	Bacteroidetes	Bacteroidetes_unclassified	Bacteroidetes_unclassified	Bacteroidetes_unclassified	Bacteroidetes_unclassified
Otu0169	25.2786	6.82609	0.883065	7.72999	1.07551e-14	3.96984e-12	Bacteria	Firmicutes	Clostridia	Clostridiales	Ruminococcaceae	Ruminococcaceae_unclassified
Otu0171	22.2591	8.31576	1.25101	6.64726	2.98599e-11	6.19967e-09	Bacteria	Proteobacteria	Betaproteobacteria	Burkholderiales	Comamonadaceae	Comamonas
Otu0173	25.9184	7.53027	1.86723	4.03286	5.51031e-05	0.0036248	Bacteria	Firmicutes	Clostridia	Clostridiales	Clostridiales_unclassified	Clostridiales_unclassified
Otu0180	26.1695	4.80859	1.02838	4.6759	2.92672e-06	0.000266371	Bacteria	Firmicutes	Clostridia	Clostridiales	Peptostreptococcaceae	Filifactor
Otu0181	23.5839	8.38742	1.03977	8.06659	7.22869e-16	3.69442e-13	Bacteria	Firmicutes	Clostridia	Clostridiales	Clostridiales_Incertae_Sedis_XI	Clostridiales_Incertae_Sedis_XI_unclassified
Otu0188	23.0924	6.42201	1.22421	5.24582	1.5559e-07	1.84596e-05	Bacteria	Firmicutes	Clostridia	Clostridiales	Clostridiales_unclassified	Clostridiales_unclassified
